# Supplementary material for: Liuweidihuang Pill Attenuates Early Bleomycin-Induced Pulmonary Fibrosis in Mice and Is Associated with Gut Microbiome
Source: Pharmaceuticals (Basel). 2026 May 13;19(5):762. doi: 10.3390/ph19050762 (PMC13210809; doi:10.3390/ph19050762)
Supplement: Supplementary file 1 [file pharmaceuticals-19-00762-s001.zip]

Archive with 4 entries (4 files):
- FIG.S1.tiff
- FIG.S2.tiff
- FIG.S3.tiff
- FIG.S4.tiff
